# Supplementary material for: Automated proper lumping for simplification of linear physiologically based pharmacokinetic systems
Source: J Pharmacokinet Pharmacodyn. 2019 Jun 21;46(4):361–70. doi: 10.1007/s10928-019-09644-5 (PMC6656793; doi:10.1007/s10928-019-09644-5)
Supplement: Supplementary file 5 — Supplementary material 5 (m 2 kb) [file 10928_2019_9644_MOESM5_ESM.m]

function[OBJV_best,ARD,M,A,A_hat,output_row] = findLumpingMatrix_function (P, S, Column_new,K,IC,TT,output,OBJV_best,criterion_option,ARD, criterion_limit) 
%P: state of the permutation, S: elements we can choose from

if Column_new == 0 % a legal lumping matrix is found
    P
    row = max(S);
    M = zeros(row,length(P));
    for i = 1:length(P)
        M(P(i),i)=1;
    end
    
    % add the constrained output state into lumping matrix
    add_output_col = zeros(row,1);
    add_output_row = zeros(1,length(P)+1);
    add_output_row(1,output) = 1;
    M = [M(:,1:output-1), add_output_col , M(:,output:length(P))]; % update with a new column of zeros
    M = [M ; add_output_row]; % update with another row for constraining the output state
    
    % calculate OBJV for M
    [ OBJV_best,ARD,A,A_hat,output_row ] = FE_OBJV_function(M,K,IC,TT,output,OBJV_best,criterion_option,criterion_limit,ARD);
    
    % if absolute relative difference satisfies the criterion then stop
    if ARD <= criterion_limit
        return
    end
    
else
    for i = 1: length(S)
        P0 = [P, S(i)];
        [OBJV_best,ARD,M,A,A_hat,output_row] =findLumpingMatrix_function (P0, S, Column_new-1,K,IC,TT,output,OBJV_best,criterion_option,ARD, criterion_limit); % repeat the function
        if ARD <= criterion_limit
            return
        end
    end
end
end
