# Supplementary material for: Automated proper lumping for simplification of linear physiologically based pharmacokinetic systems
Source: J Pharmacokinet Pharmacodyn. 2019 Jun 21;46(4):361–70. doi: 10.1007/s10928-019-09644-5 (PMC6656793; doi:10.1007/s10928-019-09644-5)
Supplement: Supplementary file 6 — Supplementary material 6 (m 1 kb) [file 10928_2019_9644_MOESM6_ESM.m]

function [ V ] = matrix2vector( M )

    [m,n] = size(M);
    V=zeros(1,n);
    for i=1:n
        for j=1:m
            if (M(j,i)==1)
                V(i) = j;
                break;
            end
        end
    end

end
