# Supplementary material for: Automated proper lumping for simplification of linear physiologically based pharmacokinetic systems
Source: J Pharmacokinet Pharmacodyn. 2019 Jun 21;46(4):361–70. doi: 10.1007/s10928-019-09644-5 (PMC6656793; doi:10.1007/s10928-019-09644-5)
Supplement: Supplementary file 9 — Supplementary material 9 (m 3 kb) [file 10928_2019_9644_MOESM9_ESM.m]

function [M,ARD,simulation] = Autolumping_Mmatrix_function(K,IC,output,TT,criterion_option,criterion_limit)
% This function is to update the M matrix for autolumping (see details in the flowchart)

% Number of columns in the original K matrix
[~,Column] = size(K);

% Initialisation
OBJV_best = 1000000;
ARD = 1000000;

% translate M matrix into randPerm, e.g. for M = [1,0,0;0,1,1], it is equivalent to randPerm = [1,2,2] (1st 1 at row 1, 2nd and 3rd 1s at row 2)
randPerm = zeros(1,Column);

% starting randomly generate the permulation for each randperm within the maxcount

for n = 4:Column % n is the number of rows
    if n ==1 % if only 1 row, meaning fully lumped model -- then compare OBJV
        M = ones(1,Column);
        [OBJV_best,ARD,A,A_hat,output_row] = NARS_OBJV_function(M,K,IC,TT,output,OBJV_best,criterion_option,ARD);
  
        % if satisfies the criterion then stop
        if ARD <= criterion_limit
            break
        end
        
    else
        % Maximum counts to avoid endless loop
        maxcount = 10^4; % maximum number of random sampling
        count = 0;
        randPerm_collection=ones(1,Column); % collect the randperm  
        
        while count <= maxcount
            M = zeros(n,Column);% translate randperm back into M matrix
            
            for i = 1:Column % randomly construct leagal candidateMatrices
                randPerm(i) = randi([1,n]); % randomly assign a value to each element in randPerm
            end
            
            if ismember(randPerm,randPerm_collection,'rows')~=1 % if the generated randPerm is not in the collection then collect it
                randPerm_collection = [randPerm_collection;randPerm];
                
                % translate randPerm back into M matrix -- fill the ith column && row of randperm(i) with "1"
                for i = 1:Column
                    M(randPerm(i),i)=1;
                end
                
                % calculate OBJV for the randPerm that is in the collection -- which means do not repeat OBJV calculation for the repeated randPerm
                [OBJV_best,ARD,A,A_hat,output_row] = NARS_OBJV_function(M,K,IC,TT,output,OBJV_best,criterion_option,ARD);
                
                % if satisfies the criterion then stop
                if ARD <= criterion_limit
                    break
                end
            end
            
            count = count + 1;
            
        end
    end
    
    % if satisfies the criterion then break
    if ARD <= criterion_limit
        break
    end
end
% output from this function -- output conc over TT for original and final lumped model
simulation(1,:) = A(output,:);
simulation(2,:) = A_hat(output_row,:);
end
