# Supplementary material for: Automated proper lumping for simplification of linear physiologically based pharmacokinetic systems
Source: J Pharmacokinet Pharmacodyn. 2019 Jun 21;46(4):361–70. doi: 10.1007/s10928-019-09644-5 (PMC6656793; doi:10.1007/s10928-019-09644-5)
Supplement: Supplementary file 10 — Supplementary material 10 (m 2 kb) [file 10928_2019_9644_MOESM10_ESM.m]

function [ OBJV_best,ARD,A,A_hat,output_row ] = NARS_OBJV_function(M,K,IC,TT,output,OBJV_best,criterion_option,ARD)
K_hat = M*K*pinv(M);
IC_hat = M*IC;

A = ME_solution_function(K,IC,TT);
A_hat = ME_solution_function(K_hat,IC_hat,TT);

% choose the amt in output state over all time points in TT for the calculation of OBJV
% first need to find which row the output state is in now
output_row = find(M(:,output)==1);
% OBJV calculation that is normalised by min amount between models
OBJV=0;
for i = 1: length(TT)
    A_min = min(A(output,i),A_hat(output_row,i));
    OBJV_point = ((A(output,i)-A_hat(output_row,i))/A_min)^2;
    OBJV = OBJV + OBJV_point;
end

if OBJV < OBJV_best*0.015
    OBJV_best = OBJV;
    if criterion_option ==1 % absolute relative difference (%) in AUC
        AUC = cumtrapz(TT,A(output,:));
        AUC = AUC(length(AUC));
        AUC_hat = cumtrapz(TT,A_hat(output_row,:));
        AUC_hat = AUC_hat(length( AUC_hat));
        ARD = abs((AUC-AUC_hat)/AUC)*100;
    else
        ARD = max(abs((A(output,:)-A_hat(output_row,:))./A(output_row,:))*100);
    end
    
end
end
