# Supplementary material for: Automated proper lumping for simplification of linear physiologically based pharmacokinetic systems
Source: J Pharmacokinet Pharmacodyn. 2019 Jun 21;46(4):361–70. doi: 10.1007/s10928-019-09644-5 (PMC6656793; doi:10.1007/s10928-019-09644-5)
Supplement: Supplementary file 11 — Supplementary material 11 (m 2 kb) [file 10928_2019_9644_MOESM11_ESM.m]

function [ M ] = NARS_Output_function(K,IC,output,TT,criterion_option,criterion_limit,V )
% structure of the lumped model as displayed by M
[M,ARD,simulation] = NARS_Autolumping_Mmatrix_function(K,IC,output,TT,criterion_option,criterion_limit);

% delete the rows with zeros in M
count = 1;
for i = 1:size(M,1)
    if sum(M(i,:)==1)~=0 % if a row with at least one "1"
        M_new(count,:)=M(i,:);
        count = count+1;
    end
end
M = M_new;
disp(M)
disp(strcat('ARD=',num2str(ARD),'%'))

% Simulated conc-time profiles of lumped and original model 
figure (1)
semilogy(TT,simulation(1,:)/V,'b-') % conc-time curve in original model 
hold on 
semilogy(TT,simulation(2,:)/V,'r-') % conc-time curve in lumped model 
hold off
xlabel('Time (hr)')
ylabel('Conc of output state')
legend('original model','lumped model')

% The absolute relative difference in conc-time curve
figure (2)
plot(TT,abs((simulation(1,:)-simulation(2,:))./simulation(1,:)*100),'b-')
xlabel('Time (hr)')
ylabel('Absolute relative difference in conc-time curve(%)')

end
