# Supplementary material for: Automated proper lumping for simplification of linear physiologically based pharmacokinetic systems
Source: J Pharmacokinet Pharmacodyn. 2019 Jun 21;46(4):361–70. doi: 10.1007/s10928-019-09644-5 (PMC6656793; doi:10.1007/s10928-019-09644-5)
Supplement: Supplementary file 12 — Supplementary material 12 (m 2 kb) [file 10928_2019_9644_MOESM12_ESM.m]

%% AUTHOR: Shan Pan
%% DATE: 27-May-2019

%% This code was created using the information in published model on Fentanyl by Bjorkman et al, 1994

%%% Sven Bjorkman, D. Russell Wada, Donald R. Stanski and William F. Ebling. Comparative Physiological...
%%% Pharmacokinetics of Fentanyl and Alfentanil in Rats and Humans Based on Parametric Single-Tissue Models...
%%% J Pharmacokinet Biopharm. 1994 Oct;22(5):381-410

clear all
tic
%% Parameter values in the original model

Model_parameter_values

% Initial condition for each cpt (vector)
Dose = 750; %microgram
IC = [Dose/Vven; zeros(15,1)]; % unit: mg/L

% Indicate the input state
%input = [];

% Indicate the output state (e.g. output = [2] meant the 2nd state for observation)
output = [2];

% Volume of output state
V = [1]; % unit:L

% Time range of interest
TT = [0.05:0.05:360]; % unit:hr

% Indicate the criterion for accepting the lumped model 
% criterion_option: 1 for absolute relative difference in AUC over TT, 2 for absolute relative difference in observed conc-time curve
% criterion_limit: the upper limit in relatice difference, e.g.criterion_limit = [20] means 20%  
criterion_option = [1];
criterion_limit = [20];

%% Report the following outputs to users
[M]= NARS_Output_function(K,IC,output,TT,criterion_option,criterion_limit,V);
toc
