# Supplementary material for: Automated proper lumping for simplification of linear physiologically based pharmacokinetic systems
Source: J Pharmacokinet Pharmacodyn. 2019 Jun 21;46(4):361–70. doi: 10.1007/s10928-019-09644-5 (PMC6656793; doi:10.1007/s10928-019-09644-5)
Supplement: Supplementary file 13 — Supplementary material 13 (m 1 kb) [file 10928_2019_9644_MOESM13_ESM.m]

function [ Mnew ] = nearestNeighbour( M , rows , constraint)
    Mnew = M;
    [x,cols] = size(M);
    i = randsample([1:constraint(1)-1, constraint(1)+1:cols],1);
    j = randsample([1:constraint(2)-1, constraint(2)+1:rows],1);
    while M(i) == j
        j = randsample([1:constraint(2)-1, constraint(2)+1:rows],1);
    end
    Mnew(i) = j;
end
