# Supplementary material for: Automated proper lumping for simplification of linear physiologically based pharmacokinetic systems
Source: J Pharmacokinet Pharmacodyn. 2019 Jun 21;46(4):361–70. doi: 10.1007/s10928-019-09644-5 (PMC6656793; doi:10.1007/s10928-019-09644-5)
Supplement: Supplementary file 14 — Supplementary material 14 (m 3 kb) [file 10928_2019_9644_MOESM14_ESM.m]

function [Vbest,ARD,simulation] = SA_Autolumping_Mmatrix_function(K,IC,output,TT,criterion_option,criterion_limit,AUC)

% initialisation for lumping matrix

M=[ 0 1 0 0 0 0 0 0 0 0 0 0 0 0 0 0
    1 0 1 1 1 1 1 1 1 1 1 1 1 1 1 1
    0 0 0 0 0 0 0 0 0 0 0 0 0 0 0 0];

[ARD,A_hat,output_row ] = SA_OBJV_function(M,K,IC,TT,output,criterion_option,criterion_limit,AUC);

while ARD > criterion_limit
    [r c]=size(M);
    V = matrix2vector(M);
    nrows = r;
    Vbest=V;
    M=vector2matrix(V, nrows);
    [ARD,A_hat,output_row ] = SA_OBJV_function(M,K,IC,TT,output,criterion_option,criterion_limit,AUC);
    ARDbest = ARD;
    constraint = [2,1];  %constraint on output state: first row, second column
    
    % SA initialisation
    maxit = 5000*4;
    itis = 1;
    temp = 10000; % 1000, 10000, 100000 %temperature change here
    decayRate =0.999;
    repeat = 10; % for repeated heating before next annealing step 
    
    % For plotting
    ARDbestHist = [];
    ARDHist = [];
    tempHist = [];
    
    %% SA
    while itis < maxit
        for i = 1:repeat
            VNew = nearestNeighbour(V, nrows, constraint);
            MNew = vector2matrix(VNew,nrows);
            [ARDnew,A_hat,output_row] = SA_OBJV_function(MNew,K,IC,TT,output,criterion_option,criterion_limit,AUC);
            p = exp(-(ARDnew-ARD)/temp);% Boltzman factor
            if p > rand
                V = VNew;
                ARD = ARDnew;
            end
            if ARD < ARDbest
                Vbest = V;
                ARDbest = ARD;
                A_hat_best = A_hat; % keep record of simulation for best model
            end
        end
        temp=temp*decayRate;
        ARDbestHist(itis) = ARDbest;
        ARDHist(itis) = ARD;
        tempHist(itis) = temp;
        itis = itis+1;
        if rem(itis,5000)==0
            r
            itis
        end
    end
    M = [M;zeros(1,c)]; % a new M with additonal row of zeros
 
% clf

% % For plotting temp change over iteration

figure(1)
subplot(1,2,1)
semilogy([1:itis-1], tempHist, 'linewidth',2)
xlabel('Number of iterations','fontsize',28)
ylabel('Temperature','fontsize',28)
%title('Temp');
set(gca,'fontsize',24)


% For plotting LOG(ARD%) over iteration

subplot(1,2,2)
semilogy( [1:itis-1], ARDHist,'linewidth',2);
xlabel('Number of iterations','fontsize',28)
ylabel('ARD%','fontsize',28)
%title('Current best');
set(gca,'fontsize',24)


% %     Vbest;
%     ARDbest
    ARD=ARDbest;
end
crit_unlumped %calculate AUC of original unlumped system
simulation(1,:) = A(output,:);
simulation(2,:) = (A_hat_best(output_row,:));
end
