# Supplementary material for: Automated proper lumping for simplification of linear physiologically based pharmacokinetic systems
Source: J Pharmacokinet Pharmacodyn. 2019 Jun 21;46(4):361–70. doi: 10.1007/s10928-019-09644-5 (PMC6656793; doi:10.1007/s10928-019-09644-5)
Supplement: Supplementary file 15 — Supplementary material 15 (m 1 kb) [file 10928_2019_9644_MOESM15_ESM.m]

function [ ARD,A_hat,output_row ] = SA_OBJV_function(M,K,IC,TT,output,criterion_option,criterion_limit,AUC)
K_hat = M*K*pinv(M);
IC_hat = M*IC;


A_hat = ME_solution_function(K_hat,IC_hat,TT);

% choose the amt in output state over all time points in TT for the calculation of OBJV
% first need to find which row the output state is in now
output_row = find(M(:,output)==1);

if criterion_option ==1 % absolute relative difference (%) in AUC
    AUC_hat = cumtrapz(TT,A_hat(output_row,:));
    AUC_hat = AUC_hat(length(AUC_hat));
    ARD = abs((AUC-AUC_hat)/AUC)*100;
else
    ARD = max(abs((A(output,:)-A_hat(output_row,:))./A(output,:))*100);
end

%     if ARD <= criterion_limit
%         return
%     end
% end
end
