# Supplementary material for: Automated proper lumping for simplification of linear physiologically based pharmacokinetic systems
Source: J Pharmacokinet Pharmacodyn. 2019 Jun 21;46(4):361–70. doi: 10.1007/s10928-019-09644-5 (PMC6656793; doi:10.1007/s10928-019-09644-5)
Supplement: Supplementary file 16 — Supplementary material 16 (m 2 kb) [file 10928_2019_9644_MOESM16_ESM.m]

function [ARD,Vbest] = SA_Output_function(K,IC,output,TT,criterion_option,criterion_limit);
% structure of the lumped model as displayed by M

crit_unlumped %calculate AUC of original unlumped system

[Vbest,ARD,simulation] = SA_Autolumping_Mmatrix_function(K,IC,output,TT,criterion_option,criterion_limit,AUC);

% disp(M)
% disp(strcat('ARD=',num2str(ARD),'%'))

% Simulated conc-time profiles of lumped and original model 
figure (2)
%semilogy
plot(TT,simulation(1,:),'b-','linewidth',2) % conc-time curve in original model 
hold on 
%semilogy
plot(TT,simulation(2,:),'r-','linewidth',2) % conc-time curve in lumped model 
hold off
xlim([0 150])
xlabel('Time (min)','fontsize',36)
ylabel('Arterial concentration (�g/L)','fontsize',36)
legend('Original model','Lumped model','fontsize',32)
set(gca,'fontsize',32)

% Simulated conc-time profiles of lumped and original model (log scale)
figure (3)
semilogy(TT,simulation(1,:),'b-','linewidth',2) % conc-time curve in original model 
hold on 
semilogy(TT,simulation(2,:),'r-','linewidth',2) % conc-time curve in lumped model 
hold off
xlim([0 150])
xlabel('Time (min)','fontsize',36)
ylabel('Arterial concentration (�g/L)','fontsize',36)
legend('Original model','Lumped model','fontsize',32)
set(gca,'fontsize',32)

end
