# Supplementary material for: Automated proper lumping for simplification of linear physiologically based pharmacokinetic systems
Source: J Pharmacokinet Pharmacodyn. 2019 Jun 21;46(4):361–70. doi: 10.1007/s10928-019-09644-5 (PMC6656793; doi:10.1007/s10928-019-09644-5)
Supplement: Supplementary file 19 — Supplementary material 19 (m 1 kb) [file 10928_2019_9644_MOESM19_ESM.m]

function [ M ] = vector2matrix( V, size)

    M = zeros(size, length(V));
    for (j=1:length(V))
        M(V(j),j) = 1;
    end
end
