# Supplementary material for: Automated proper lumping for simplification of linear physiologically based pharmacokinetic systems
Source: J Pharmacokinet Pharmacodyn. 2019 Jun 21;46(4):361–70. doi: 10.1007/s10928-019-09644-5 (PMC6656793; doi:10.1007/s10928-019-09644-5)
Supplement: Supplementary file 20 — Supplementary material 20 (m 1 kb) [file 10928_2019_9644_MOESM20_ESM.m]

%% calculate AUC of original unlumped system

A = ME_solution_function(K,IC,TT);
AUCc = cumtrapz(TT,A(output,:));
AUC = AUCc(length(AUCc));
