# Supplementary material for: Automated proper lumping for simplification of linear physiologically based pharmacokinetic systems
Source: J Pharmacokinet Pharmacodyn. 2019 Jun 21;46(4):361–70. doi: 10.1007/s10928-019-09644-5 (PMC6656793; doi:10.1007/s10928-019-09644-5)
Supplement: Supplementary file 21 — Supplementary material 21 (m 2 kb) [file 10928_2019_9644_MOESM21_ESM.m]

function [M,ARD,simulation] = FE_Autolumping_Mmatrix_function(K,IC,output,TT,criterion_option,criterion_limit)
% This function is to update the M matrix for autolumping 

% Number of columns in the original K matrix
[~,Column] = size(K);

% Initialisation
OBJV_best = 1000000;
ARD = 1000000; % ARD: absolute relative difference

% starting randomly generate the permulation for each randperm within the maxcount

for n = 1:Column-1 % n is the number of rows
    if n ==1 % fully lumped model -- then compare OBJV
        M = ones(1,Column);
        [ OBJV_best,ARD,A,A_hat,output_row ] = FE_OBJV_function(M,K,IC,TT,output,OBJV_best,criterion_option,criterion_limit,ARD);
        
        % if absolute relative difference satisfies the criterion then stop
        if ARD <= criterion_limit
            break
        end
        
    else 
        % enumerate all lumping matrix for each number of row using findLumpingMatrix_function
        Column_new = Column-1;
        [OBJV_best,ARD,M,A,A_hat,output_row] = findLumpingMatrix_function ([], [1:n], Column_new,K,IC,TT,output,OBJV_best,criterion_option,ARD, criterion_limit); 
        
        % calculations of OBJV & absolute relative difference are inside
        % the function of findLumpingMatrix
    end
    
    % if satisfies the criterion then break
    if ARD <= criterion_limit
        break
    end
end
% output from this function -- output conc over TT for original and final lumped model
simulation(1,:) = A(output,:);
simulation(2,:) = A_hat(output_row,:);
end
